# Supplementary material for: Misdiagnosis and Coinfection of Localized Pulmonary Histoplasmosis with Pulmonary Tuberculosis: A Systematic Review of Published Cases
Source: J Fungi (Basel). 2026 Mar 6;12(3):190. doi: 10.3390/jof12030190 (PMC13027406; doi:10.3390/jof12030190)
Supplement: Supplementary file 1 [file jof-12-00190-s001.zip]

Archive with 2 entries (2 files):
- Supplementary Table S1. Studies excluded during the screening process and reasons for exclusion.pdf
- Supplementary Table S2. PRISMA 2020 Checklist Locations of reporting items within the manuscript.pdf
